# Supplementary material for: Androgen suppresses protein kinase D1 expression through fibroblast growth factor receptor substrate 2 in prostate cancer cells
Source: Oncotarget. 2017 Jan 6;8(8):12800–11. doi: 10.18632/oncotarget.14536 (PMC5355056; doi:10.18632/oncotarget.14536)
Supplement: Supplementary file 2 [file oncotarget-08-12800-s002.xls]

## Sheet: Sheet1
Table 1. List of the AR corepressor esiRNAs and their cDNA target sequences.
Gene name	ID (NCBI RefSeq)	Organism	esiRNA cDNA target sequence
NCOR2	NM_001077261|NM_006312	human	GCACGAGGTGTCAGAGATCATCGATGGCCTCTCAGAGCAGGAGAACCTGGAGAAGCAGATGCGCCAGCTGGCCGTGATCCCGCCCATGCTGTACGACGCTGACCAGCAGCGCATCAAGTTCATCAACATGAACGGGCTTATGGCCGACCCCATGAAGGTGTACAAAGACCGCCAGGTCATGAACATGTGGAGTGAGCAGGAGAAGGAGACCTTCCGGGAGAAGTTCATGCAGCATCCCAAGAACTTTGGCCTGATCGCATCATTCCTGGAGAGGAAGACAGTGGCTGAGTGCGTCCTCTATTACTACCTGACTAAGAAGAATGAGAACTATAAGAGCCTGGTGAGACGGAGCTATCGGCGCCGCGGCAAGAGCCAGCAGCAGCAACAACAGCAGCAGCA…
NCOR1	NM_006311	human	CTGGTCTTTCAGCCACCATTGCTAGGAGTGAGCATGAGATTTCTGAAATTATTGATGGGCTCTCTGAGCAGGAGAATAATGAGAAACAAATGCGGCAGCTCTCTGTGATTCCACCTATGATGTTTGATGCAGAACAAAGACGAGTCAAGTTCATTAACATGAATGGGCTTATGGAGGACCCTATGAAAGTGTATAAAGATAGGCAGTTTATGAATGTTTGGACTGACCATGAAAAGGAGATCTTTAAGGACAAGTTTATCCAGCATCCAAAAAACTTTGGACTAATTGCATCATACTTGGAGAGGAAGAGTGTTCCTGATTGTGTTTTGTATTACTATTTAACCAAGAAAAATGAGAATTATAAAGCCCTCGTCAGAAGGAATTATGGGAAACGCAGAG…
HDAC1	NM_004964	human	CGAATCCGCATGACTCATAATTTGCTGCTCAACTATGGTCTCTACCGAAAAATGGAAATCTATCGCCCTCACAAAGCCAATGCTGAGGAGATGACCAAGTACCACAGCGATGACTACATTAAATTCTTGCGCTCCATCCGTCCAGATAACATGTCGGAGTACAGCAAGCAGATGCAGAGATTCAACGTTGGTGAGGACTGTCCAGTATTCGATGGCCTGTTTGAGTTCTGTCAGTTGTCTACTGGTGGTTCTGTGGCAAGTGCTGTGAAACTTAATAAGCAGCAGACGGACATCGCTGTGAATTGGGCTGGGGGCCTGCACCATGCAAAGAAGTCCGAGGCATCTGGCTTCTGTTACGTCAATGATATCGTCTTGGCCATCCTGGAACTGCTAAAGTAT…
HDAC2	NM_001527	human	CAGTTGCTGGAGCTGTGAAGTTAAACCGACAACAGACTGATATGGCTGTTAATTGGGCTGGAGGATTACATCATGCTAAGAAATCAGAAGCATCAGGATTCTGTTACGTTAATGATATTGTGCTTGCCATCCTTGAATTACTAAAGTATCATCAGAGAGTCTTATATATTGATATAGATATTCATCATGGTGATGGTGTTGAAGAAGCTTTTTATACAACAGATCGTGTAATGACGGTATCATTCCATAAATATGGGGAATACTTTCCTGGCACAGGAGACTTGAGGGATATTGGTGCTGGAAAAGGCAAATACTATGCTGTCAATTTTCCAATGAGAGATGGTATAGATGATGAGTCATATGGGCAGATATTTAAGCCTATTATCTCAAAGGTGATGG…
HDAC3	NM_003883	human	GAGCTGACTCTCTGGGCTGTGATCGATTGGGCTGCTTTAACCTCAGCATCCGAGGGCATGGGGAATGCGTTGAATATGTCAAGAGCTTCAATATCCCTCTACTCGTGCTGGGTGGTGGTGGTTATACTGTCCGAAATGTTGCCCGCTGCTGGACATATGAGACATCGCTGCTGGTAGAAGAGGCCATTAGTGAGGAGCTTCCCTATAGTGAATACTTCGAGTACTTTGCCCCAGACTTCACACTTCATCCAGATGTCAGCACCCGCATCGAGAATCAGAACTCACGCCAGTATCTGGACCAGATCCGCCAGACAATCTTTGAAAACCTGAAGATGCTGAACCATGCACCTAGTGTCCAGATTCATGACGTGCCTGCAGACCTCCTGACCTATGACAGGA…
HDAC6	NM_006044	human	CCATGGAAATTCTGGACACCCGCTGGTCCTCAGCTACATCGACCTGTCAGCCTGGTGTTACTACTGTCAGGCCTATGTCCACCACCAGGCTCTCCTAGATGTGAAGAACATCGCCCACCAGAACAAGTTTGGGGAGGATATGCCCCACCCACACTAAGCCCCAGAATACGGTCCCTCTTCACCTTCTGAGGCCCACGATAGACCAGCTGTAGCTCATTCCAGCCTGTACCTTGGATGAGGGGTAGCCTCCCACTGCATCCCATCCTGAATATCCTTTGCAACTCCCCAAGAGTGCTTATTTAAGTGTTAATACTTTTAAGAGAACTGCGACGATTAATTGTGGATCTCCCCCTGCCCATTGCCTGCTTGAGGGGCACCACTACTCCAGCCCAGAAGGAAA
HDAC7	NM_015401,NM_001098416	human	GAGCTTCATTCCTCCAATGCAGCCCGCTGGGCCGCTGGCAGTGTCACTGACCTCGCCTTCAAAGTGGCTTCTCGTGAGCTAAAGAATGGTTTCGCTGTGGTGCGGCCCCCAGGACACCATGCAGATCATTCAACAGCCATGGGCTTCTGCTTCTTCAACTCAGTGGCCATCGCCTGCCGGCAGCTGCAACAGCAGAGCAAGGCCAGCAAGATCCTCATTGTAGACTGGGACGTGCACCATGGCAACGGCACCCAGCAAACCTTCTACCAAGACCCCAGTGTGCTCTACATCTCCCTGCATCGCCATGACGACGGCAACTTCTTCCCGGGGAGTGGGGCTGTGGATGAGGTAGGGGCTGGCAGCGGTGAGGGCTTCAATGTCAATGTGGCCTGGGCTGGA…
HDAC8	NM_018486	human	GGCCAGTATGGTGCATTCTTTGATTGAAGCATATGCACTGCATAAGCAGATGAGGATAGTTAAGCCTAAAGTGGCCTCCATGGAGGAGATGGCCACCTTCCACACTGATGCTTATCTGCAGCATCTCCAGAAGGTCAGCCAAGAGGGCGATGATGATCATCCGGACTCCATAGAATATGGGCTAGGTTATGACTGCCCAGCCACTGAAGGGATATTTGACTATGCAGCAGCTATAGGAGGGGCTACGATCACAGCTGCCCAATGCCTGATTGACGGAATGTGCAAAGTAGCAATTAACTGGTCTGGAGGGTGGCATCATGCAAAGAAAGATGAAGCATCTGGTTTTTGTTATCTCAATGATGCTGTCCTGGGAATATTACGATTGCGACGGAAATTTGA…
HDAC9	0	human	CAGTTCTCCAGGCTCTGGTCCCAGTTCACCAAACAATGGGCCAACTGGAAGTGTTACTGAAAATGAGACTTCGGTTTTGCCCCCTACCCCTCATGCCGAGCAAATGGTTTCACAGCAACGCATTCTAATTCATGAAGATTCCATGAACCTGCTAAGTCTTTATACCTCTCCTTCTTTGCCCAACATTACCTTGGGGCTTCCCGCAGTGCCATCCCAGCTCAATGCTTCGAATTCACTCAAAGAAAAGCAGAAGTGTGAGACGCAGACGCTTAGGCAAGGTGTTCCTCTGCCTGGGCAGTATGGAGGCAGCATCCCGGCATCTTCCAGCCACCCTCATGTTACTTTAGAGGGAAAGCCACCCAACAGCAGCCACCAGGCTCTCCTGCAGCATTTATTATT…
CALR	NM_004343	human	TCTCAGTTCCGGCAAGTTCTACGGTGACGAGGAGAAAGATAAAGGTTTGCAGACAAGCCAGGATGCACGCTTTTATGCTCTGTCGGCCAGTTTCGAGCCTTTCAGCAACAAAGGCCAGACGCTGGTGGTGCAGTTCACGGTGAAACATGAGCAGAACATCGACTGTGGGGGCGGCTATGTGAAGCTGTTTCCTAATAGTTTGGACCAGACAGACATGCACGGAGACTCAGAATACAACATCATGTTTGGTCCCGACATCTGTGGCCCTGGCACCAAGAAGGTTCATGTCATCTTCAACTACAAGGGCAAGAACGTGCTGATCAACAAGGACATCCGTTGCAAGGATGATGAGTTTACACACCTGTACACACTGATTGTGCGGCCAGACAACACCTATGA…
NR0B1	NM_000475	human	CTTGCAGTTCGAGACTGTGGAAGTCTCGGAGCCCAGCATGCTGCAGAAGATCCTCACCACCAGGCGGCGGGAGACCGGGGGCAACGAGCCACTGCCCGTGCCCACGCTGCAGCACCATTTGGCACCGCCGGCGGAGGCCAGGAAGGTGCCCTCCGCCTCCCAGGTCCAAGCCATCAAGTGCTTTCTTTCCAAATGCTGGAGTCTGAACATCAGTACCAAGGAGTACGCCTACCTCAAGGGGACCGTGCTCTTTAACCCGGACGTGCCGGGCCTGCAGTGCGTGAAGTACATTCAGGGACTCCAGTGGGGAACTCAGCAAATACTCAGTGAACACACCAGGATGACGCACCAAGGGCCCCATGACAGATTCATCGAACTTAATAGTACCCTTTTCCTGCT…
MYST2	NM_007067	human	GAATGCAAGGTGAGAGCACAGAGCCGGGATAAGCAGATAGAAGAAAGGATGCTGTCTCACAGGCAAGATGACAACAACAGGCATGCAACCAGGCACCAGGCACCAACGGAGAGACAGCTTCGATATAAGGAAAAAGTGGCTGAACTCAGGAAGAAAAGAAATTCTGGACTGAGCAAAGAACAGAAAGAGAAATATATGGAACACAGACAGACCTATGGGAACACACGGGAACCTCTTTTAGAAAACCTGACAAGCGAGTATGACTTGGATCTTTTCCGAAGAGCACAAGCCCGGGCTTCAGAGGATTTGGAGAAGTTAAGGCTGCAAGGCCAAATCACAGAGGGAAGCAACATGATTAAAACAATTGCTTTTGGCCGCTATGAGCTTGATACCTGGTAT…
APPBP2	NM_006380	human	GCGAAATGGAAACTGCAAATATCATTTGGGTGAAGAAACATTTAAATTAGCTCAGACATATATGGATAAACTATCAAAACATGGCCAGCAAGCAAATAAAGCTGCACTCTATGGAGAACTGTGTGCACTCCTATTTGCAAAAAGTCACTATGATGAGGCATACAAATGGTGCATCGAGGCAATGAAAGAAATTACAGCAGGCTTACCAGTGAAAGTTGTGGTGGATGTCTTAAGACAAGCTTCTAAGGCTTGTGTAGTAAAACGTGAATTTAAGAAGGCAGAACAGTTAATTAAACATGCAGTGTATTTGGCACGGGATCATTTTGGATCCAAACACCCAAAATATTCTGATACACTGCTAGATTATGGGTTCTACTTACTCAATGTAGATAATATCTG…
GNB2L1	NM_006098	human	CTGAGTGTGGCCTTCTCCTCTGACAACCGGCAGATTGTCTCTGGATCTCGAGATAAAACCATCAAGCTATGGAATACCCTGGGTGTGTGCAAATACACTGTCCAGGATGAGAGCCACTCAGAGTGGGTGTCTTGTGTCCGCTTCTCGCCCAACAGCAGCAACCCTATCATCGTCTCCTGTGGCTGGGACAAGCTGGTCAAGGTATGGAACCTGGCTAACTGCAAGCTGAAGACCAACCACATTGGCCACACAGGCTATCTGAACACGGTGACTGTCTCTCCAGATGGATCCCTCTGTGCTTCTGGAGGCAAGGATGGCCAGGCCATGTTATGGGATCTCAACGAAGGCAAACACCTTTACACGCTAGATGGTGGGGACATCATCAACGCCCTGTGCTTC…
FRS2	NM_006654,NM_001042555	human	TGTGGATGATGATGGGAATGAGTTAGGTTCTGGCATAATGGAACTTACAGACACAGAACTGATTTTATACACCCGCAAACGTGACTCAGTAAAATGGCACTACCTCTGCCTGCGACGCTATGGCTATGACTCGAATCTCTTTTCTTTTGAAAGTGGTCGAAGGTGTCAAACTGGACAAGGAATCTTTGCCTTTAAGTGTGCCCGTGCAGAAGAATTATTTAACATGTTGCAAGAGATTATGCAAAATAATAGTATAAATGTGGTGGAAGAGCCAGTTGTAGAAAGAAATAATCATCAGACAGAATTGGAAGTCCCTAGAACACCTCGAACACCTACAACTCCAGGATTTGCTGCTCAGAACTTACCTAATGGATATCCCCGATATCCCTCATTTGGAGA…
SRY	NM_003140	human	CGGAGAAGCTCTTCCTTCCTTTGCACTGAAAGCTGTAACTCTAAGTATCAGTGTGAAACGGGAGAAAACAGTAAAGGCAACGTCCAGGATAGAGTGAAGCGACCCATGAACGCATTCATCGTGTGGTCTCGCGATCAGAGGCGCAAGATGGCTCTAGAGAATCCCAGAATGCGAAACTCAGAGATCAGCAAGCAGCTGGGATACCAGTGGAAAATGCTTACTGAAGCCGAAAAATGGCCATTCTTCCAGGAGGCACAGAAATTACAGGCCATGCACAGAGAGAAATACCCGAATTATAAGTATCGACCTCGTCGGAAGGCGAAGATGCTGCCGAAGAATTGCAGTTTGCTTCCCGCAGATCCCGCTTCGGTACTCTGCAGCGAAGTGCAACTGGACAAC…
TGIF	NM_174886,NM_173211,NM_173210,NM_173209,NM_170695,NM_173208,NM_003244,NM_173207	human	GCTCGTCCATCAGTGATCTGCCATACCACTGTGACTGCATTGAAAGATGTCCCTTTCTCTCTCTGCCAGTCGGTCGGTGTGGGACAAAACACAGATATACAGCAGATAGCGGCCAAAAACTTCACAGACACCTCTCTCATGTACCCAGAGGACACTTGTAAATCTGGACCAAGTACGAATACACAGAGTGGTCTTTTCAACACTCCTCCCCCTACTCCACCGGACCTCAACCAGGACTTCAGTGGATTTCAGCTTCTAGTGGATGTTGCACTCAAACGGGCTGCAGAGATGGAGCTTCAGGCAAAACTTACAGCTTAACCCATTTTCAAGCAAAACAGTTCTCAGAAATGTCATGATTGCCGGGGTGAAGGCAAGAGATGAATTGCATTATTTTATATA…
HNRNPA1	NM_002136	human	AAAGCCCTGTCAAAGCAAGAGATGGCTAGTGCTTCATCCAGCCAAAGAGGTCGAAGTGGTTCTGGAAACTTTGGTGGTGGTCGTGGAGGTGGTTTCGGTGGGAATGACAACTTCGGTCGTGGAGGAAACTTCAGTGGTCGTGGTGGCTTTGGTGGCAGCCGTGGTGGTGGTGGATATGGTGGCAGTGGGGATGGCTATAATGGATTTGGTAATGATGGTGGTTATGGAGGAGGCGGCCCTGGTTACTCTGGAGGAAGCAGAGGCTATGGAAGTGGTGGACAGGGTTATGGAAACCAGGGCAGTGGCTATGGCGGGAGTGGCAGCTATGACAGCTATAACAACGGAGGCGGAGGCGGCTTTGGCGGTGGTAGTGGTAGCAATTTTGGAGGTGGTGGAAGC…
NRIP1	NM_003489	human	CGGAAGAGGCTGTCTGATTCTATCATGAATTTAAACGTAAAGAAGGAAGCTTTGCTAGCTGGCATGGTTGACAGTGTGCCTAAAGGCAAACAGGATAGCACATTACTGGCCTCTTTGCTTCAGTCATTCAGCTCTAGGCTGCAGACTGTTGCTCTGTCACAACAAATCAGGCAGAGCCTCAAGGAGCAAGGATATGCCCTCAGTCATGATTCTTTAAAAGTGGAGAAGGATTTAAGGTGCTATGGTGTTGCATCAAGTCACTTAAAAACTTTGTTGAAGAAAAGTAAAGTTAAAGATCAAAAGCCTGATACGAATCTTCCTGATGTGACTAAAAACCTCATCAGAGATAGGTTTGCAGAGTCTCCTCATCATGTTGGACAAAGTGGAACAAAGGTCATG…
AES	NM_198969,NM_001130	human	ACCTACCCCAGCAACTCAAATTCACCACCTCGGACTCCTGCGACCGCATCAAAGACGAATTTCAGCTACTGCAAGCTCAGTACCACAGCCTCAAGCTCGAATGTGACAAGTTGGCCAGTGAGAAGTCAGAGATGCAGCGTCACTATGTGATGTACTACGAGATGTCCTACGGCTTGAACATCGAGATGCACAAACAGGCTGAGATCGTCAAAAGGCTGAACGGGATTTGTGCCCAGGTCCTGCCCTACCTCTCCCAAGAGCACCAGCAGCAGGTCTTGGGAGCCATTGAGAGGGCCAAGCAGGTCACCGCTCCCGAGCTGAACTCTATCATCCGACAGCAGCTCCAAGCCCACCAGCTGTCCCAGCTGCAGGCCCTGGCCCTGCCCTTGACCCCACTAC…
FOXH1	NM_003923	human	AGATCATCCGTCAGGTCCAGGCCGTGTTCCCCTTCTTCAGGGAAGACTACGAGGGCTGGAAAGACTCCATTCGCCACAACCTTTCCTCCAACCGATGCTTCCGCAAGGTGCCCAAGGACCCTGCAAAGCCCCAGGCCAAGGGCAACTTCTGGGCGGTCGACGTGAGCCTGATCCCAGCTGAGGCGCTCCGGCTGCAGAACACCGCCCTGTGCCGGCGCTGGCAGAACGGAGGTGCGCGTGGAGCCTTCGCCAAGGACCTGGGCCCCTACGTGCTGCACGGCCGGCCATACCGGCCGCCCAGTCCCCCGCCACCACCCAGTGAGGGCTTCAGCATCAAGTCCCTGCTAGGAGGGTCCGGGGAGGGGGCACCCTGGCCGGGGCTAGCTCCACAGAGCAGCC…
ZNF318	NM_014345	human	CCTCTCTTGGTGGAGGTGAGTCGGCTTCAGGATAACATTATGAAGGACATTGCAGAGCTACGGCAAGAGGCAGAAGAGGCAGAAAAGAAGCAATCTGAACTGGACAAAGTGGCTCAGATCTTGGGAATTAACATCTTCGATAAATCCCAGAAGTCTTTAAGTGACAGTAGAGAGCCTACAGAGAAGCCTGGGAAAGCAGAAAAATCTAAGAGCCCAGAAAAAGTGTCATCGTTCTCAAACTCCTCCTCCAACAAGGAATCAAAAGTAAACAATGAGAAGTTTCGTACTAAGAGCCCCAAGCCTGCCGAAAGCCCCCAGTCAGCCACTAAGCAGTTGGATCAGCCCACTGCTGCTTATGAGTATTATGATGCTGGCAATCACTGGTGCAAAGACTGCAAC…
COPS2	NM_004236	human	CGGAGTGCAGTCACAAGAAATTATTCTGAAAAATCCATTAATTCTATTCTTGATTATATCTCTACTTCTAAACAGATGGATTTACTGCAGGAATTCTATGAAACAACACTGGAAGCTTTGAAAGATGCTAAGAATGATAGACTGTGGTTTAAGACAAACACAAAGCTTGGAAAATTATATTTAGAACGAGAGGAATATGGAAAGCTTCAAAAAATTTTACGCCAGTTACATCAGTCGTGCCAGACTGATGATGGAGAAGATGATCTGAAAAAAGGTACACAGTTATTAGAAATATATGCTTTGGAAATTCAAATGTACACAGCACAGAAAAATAACAAAAAACTTAAAGCACTCTATGAACAGTCACTTCACATCAAGTCTGCCATCCCTCATCCACTG…
EGFP	---	control	GTGAGCAAGGGCGAGGAGCTGTTCACCGGGGTGGTGCCCATCCTGGTCGAGCTGGACGGCGACGTAAACGGCCACAAGTTCAGCGTGTCCGGCGAGGGCGAGGGCGATGCCACCTACGGCAAGCTGACCCTGAAGTTCATCTGCACCACCGGCAAGCTGCCCGTGCCCTGGCCCACCCTCGTGACCACCCTGACCTACGGCGTGCAGTGCTTCAGCCGCTACCCCGACCACATGAAGCAGCACGACTTCTTCAAGTCCGCCATGCCCGAAGGCTACGTCCAGGAGCGCACCATCTTCTTCAAGGACGACGGCAACTACAAGACCCGCGCCGAGGTGAAGTTCGAGGGCGACACCCTGGTGAACCGCATCGAGCTGAAGGGCATCGACTTCAAGGAGGAC…
